# Supplementary material for: Synthesis, Anticancer and Antitubercular Properties of New Chalcones and Their Nitrogen-Containing Five-Membered Heterocyclic Hybrids Bearing Sulfonamide Moiety
Source: Int J Mol Sci. 2022 Oct 20;23(20):12589. doi: 10.3390/ijms232012589 (PMC9604400; doi:10.3390/ijms232012589)
Supplement: Supplementary file 1 [file ijms-23-12589-s001.zip]

Archive with 1 entries (1 files):
- ijms-1967181-supplementary.pdf
